# Supplementary material for: Multiple Origin but Single Domestication Led to Oryza sativa
Source: G3 (Bethesda). 2018 Jan 3;8(3):797–803. doi: 10.1534/g3.117.300334 (PMC5844301; doi:10.1534/g3.117.300334)
Supplement: Supplementary file 7 [file 797TableS1.xlsx]

## Sheet: Osat_core_list.txt
Run_ID	Sample_Name	Subpopulation_Name
ERR009428	HP562	indica
ERR009429	HP322	indica
ERR009430	HP236	indica
ERR009431	HP518	indica
ERR009432	HP329	indica
ERR009433	HP472	indica
ERR009434	HP369	indica
ERR009435	HP601	indica
ERR009436	HP284	temperate_japonica
ERR009437	HP569	indica
ERR009439	HP500	indica
ERR009440	HP7	temperate_japonica
ERR009441	HP531	indica
ERR009442	HP442	indica
ERR009443	HP278	temperate_japonica
ERR009444	HP65	temperate_japonica
ERR009445	HP206	indica
ERR009446	HP499	indica
ERR009447	HP473	indica
ERR009448	HP466	temperate_japonica
ERR009449	HP51	temperate_japonica
ERR009450	HP535	indica
ERR009452	HP560	indica
ERR009453	Nongken58	temperate_japonica
ERR009454	HP377	indica
ERR009456	HP510	indica
ERR009457	HP415	indica
ERR009458	HP52	temperate_japonica
ERR009459	HP76	indica
ERR009460	HP577	indica
ERR009461	HP365	indica
ERR009462	HP455	indica
ERR009463	HP187	indica
ERR009464	HP3	temperate_japonica
ERR009465	HP344	indica
ERR009466	HP420	indica
ERR009467	HP487	indica
ERR009468	Nipponbare	temperate_japonica
ERR009469	HP453	indica
ERR009470	HP401	temperate_japonica
ERR009471	HP235	indica
ERR009472	HP461	indica
ERR009473	HP22	temperate_japonica
ERR009474	HP300	indica
ERR009475	HP194	indica
ERR009476	HP9	temperate_japonica
ERR009477	HP597	indica
ERR009478	HP568	temperate_japonica
ERR009479	HP524	indica
ERR009480	HP14	temperate_japonica
ERR009481	HP292	indica
ERR009482	HP333	indica
ERR009483	HP465	indica
ERR009484	HP584	indica
ERR009485	HP467	indica
ERR009486	HP583	indica
ERR009487	HP449	indica
ERR009488	HP379	indica
ERR009490	HP592	indica
ERR009491	HP283	temperate_japonica
ERR009492	HP42	indica
ERR009493	HP400	indica
ERR009494	HP554	temperate_japonica
ERR009495	HP573	indica
ERR009496	HP59	temperate_japonica
ERR009497	HP556	indica
ERR009498	HP340	indica
ERR009500	HP44	temperate_japonica
ERR009501	HP454	temperate_japonica
ERR009502	HP532	temperate_japonica
ERR009503	HP388	temperate_japonica
ERR009504	HP319	indica
ERR009505	HP390	temperate_japonica
ERR009506	HP312	indica
ERR009507	HP525	temperate_japonica
ERR009508	HP37	temperate_japonica
ERR009509	HP538	indica
ERR009510	HP563	indica
ERR009511	HP55	temperate_japonica
ERR009512	HP402	temperate_japonica
ERR009513	HP384	temperate_japonica
ERR009514	HP425	temperate_japonica
ERR009515	HP33	temperate_japonica
ERR009516	HP407	indica
ERR009517	HP208	indica
ERR009518	HP463	indica
ERR009519	HP408	indica
ERR009520	HP362	indica
ERR009521	HP214	indica
ERR009522	HP348	indica
ERR009523	HP591	indica
ERR009524	HP220	indica
ERR009525	HP326	indica
ERR009526	HP386	indica
ERR009527	HP53	temperate_japonica
ERR009529	HP444	indica
ERR009530	HP60	temperate_japonica
ERR009531	HP588	temperate_japonica
ERR009532	HP498	indica
ERR009533	HP586	temperate_japonica
ERR009534	HP383	indica
ERR009535	HP45	temperate_japonica
ERR009536	HP497	indica
ERR009537	HP219	indica
ERR009538	HP12	temperate_japonica
ERR009539	HP363	temperate_japonica
ERR009540	HP25	temperate_japonica
ERR009541	HP600	indica
ERR009542	HP4	temperate_japonica
ERR009543	HP18	temperate_japonica
ERR009544	HP216	indica
ERR009545	HP371	temperate_japonica
ERR009546	HP397	indica
ERR009547	HP595	indica
ERR009548	HP506	indica
ERR009549	HP230	indica
ERR009550	HP579	indica
ERR009551	HP516	indica
ERR009552	HP367	indica
ERR009553	HP273	indica
ERR009554	HP86	temperate_japonica
ERR009555	HP559	indica
ERR009556	HP494	indica
ERR009557	HP542	indica
ERR009558	Guangluai4	indica
ERR009559	HP290	indica
ERR009560	HP576	indica
ERR009561	HP69	indica
ERR009562	HP334	indica
ERR009563	HP275	temperate_japonica
ERR009565	HP309	temperate_japonica
ERR009566	HP432	indica
ERR009567	HP274	indica
ERR009568	HP611	indica
ERR009569	HP537	indica
ERR009570	HP242	indica
ERR009571	HP87	temperate_japonica
ERR009572	HP557	indica
ERR009573	HP440	indica
ERR009574	HP479	indica
ERR009575	HP610	indica
ERR009576	HP548	indica
ERR009577	HP485	indica
ERR009579	HP241	temperate_japonica
ERR009580	HP317	indica
ERR009581	HP571	indica
ERR009582	HP314	temperate_japonica
ERR009583	HP277	indica
ERR009584	HP489	indica
ERR009585	HP613	indica
ERR009586	HP543	indica
ERR009587	HP382	temperate_japonica
ERR009588	HP437	indica
ERR009589	HP181	indica
ERR009590	HP380	indica
ERR009591	HP395	indica
ERR009592	HP263	indica
ERR009593	HP372	temperate_japonica
ERR009594	HP607	indica
ERR009595	HP305	indica
ERR009596	HP19	temperate_japonica
ERR009598	HP205	indica
ERR009599	HP555	indica
ERR009600	HP486	indica
ERR009601	HP248	indica
ERR009602	HP296	indica
ERR009603	HP328	indica
ERR009604	HP238	indica
ERR009605	HP66	temperate_japonica
ERR009606	HP311	indica
ERR009608	HP310	indica
ERR009609	HP602	temperate_japonica
ERR009610	HP255	indica
ERR009611	HP288	indica
ERR009612	HP272	temperate_japonica
ERR009613	HP341	indica
ERR009614	HP258	temperate_japonica
ERR009615	HP227	indica
ERR009616	HP64	temperate_japonica
ERR009617	HP443	indica
ERR009618	HP475	indica
ERR009619	HP612	indica
ERR009620	HP68	temperate_japonica
ERR009621	HP327	indica
ERR009622	HP520	indica
ERR009623	HP13	temperate_japonica
ERR009624	HP482	indica
ERR009625	HP36	temperate_japonica
ERR009626	HP179	indica
ERR009627	HP512	temperate_japonica
ERR009628	HP21	temperate_japonica
ERR009629	HP337	indica
ERR009630	HP581	indica
ERR009631	HP552	indica
ERR009632	HP254	indica
ERR009633	HP536	indica
ERR009634	HP355	indica
ERR009635	HP423	indica
ERR009636	HP5	temperate_japonica
ERR009637	HP184	indica
ERR009638	HP11	temperate_japonica
ERR009639	HP10	temperate_japonica
ERR009640	HP217	indica
ERR009641	HP30	temperate_japonica
ERR009642	HP316	indica
ERR009643	HP77	temperate_japonica
ERR009644	HP176	indica
ERR009645	HP589	indica
ERR009646	HP233	indica
ERR009647	HP26	indica
ERR009648	HP580	indica
ERR009649	HP193	indica
ERR009650	HP385	temperate_japonica
ERR009651	HP438	indica
ERR009652	HP481	indica
ERR009653	HP197	indica
ERR009654	HP315	temperate_japonica
ERR009655	HP564	temperate_japonica
ERR009656	HP457	indica
ERR009657	HP246	indica
ERR009658	HP389	temperate_japonica
ERR009659	HP413	indica
ERR009660	HP270	indica
ERR009661	HP79	temperate_japonica
ERR009662	HP446	indica
ERR009663	HP501	indica
ERR009664	HP336	indica
ERR009665	HP599	temperate_japonica
ERR009666	HP567	indica
ERR009667	HP370	temperate_japonica
ERR009668	HP331	temperate_japonica
ERR009669	HP74	temperate_japonica
ERR009670	HP78	temperate_japonica
ERR009671	HP346	indica
ERR009672	HP198	indica
ERR009673	HP240	indica
ERR009674	HP353	indica
ERR009675	HP207	indica
ERR009676	HP189	indica
ERR009677	HP347	indica
ERR009678	HP393	indica
ERR009679	HP267	indica
ERR009680	HP433	indica
ERR009681	HP259	indica
ERR009682	HP204	indica
ERR009683	HP211	indica
ERR009684	HP56	temperate_japonica
ERR009685	HP297	indica
ERR009686	HP338	indica
ERR009687	HP470	indica
ERR009688	HP391	temperate_japonica
ERR009689	HP180	indica
ERR009690	HP191	indica
ERR009691	HP364	indica
ERR009692	HP16	temperate_japonica
ERR009693	HP406	temperate_japonica
ERR009694	HP2	temperate_japonica
ERR009695	HP6	temperate_japonica
ERR009696	HP458	indica
ERR009697	HP540	indica
ERR009698	HP399	indica
ERR009699	HP321	indica
ERR009700	HP434	indica
ERR009701	HP578	indica
ERR009702	HP504	indica
ERR009703	HP517	indica
ERR009704	HP431	indica
ERR009706	HP469	indica
ERR009707	HP445	indica
ERR009708	HP523	indica
ERR009709	HP608	indica
ERR009710	HP203	indica
ERR009711	HP48	temperate_japonica
ERR009712	HP225	indica
ERR009713	HP541	indica
ERR009714	HP533	indica
ERR009715	HP182	indica
ERR009716	HP587	temperate_japonica
ERR009717	HP17	temperate_japonica
ERR009718	HP585	temperate_japonica
ERR009719	HP582	indica
ERR009720	HP558	indica
ERR009721	HP201	indica
ERR009722	HP456	indica
ERR009723	HP257	indica
ERR009724	HP488	indica
ERR009725	HP308	temperate_japonica
ERR009726	HP495	indica
ERR009727	HP253	indica
ERR009728	HP80	temperate_japonica
ERR009729	HP546	indica
ERR009730	HP1	temperate_japonica
ERR009731	HP332	indica
ERR009732	HP325	indica
ERR009733	HP464	indica
ERR009734	HP342	indica
ERR009735	HP575	indica
ERR009736	HP8	temperate_japonica
ERR009737	HP266	indica
ERR009738	HP343	indica
ERR009739	HP177	indica
ERR009740	HP508	indica
ERR009741	HP222	indica
ERR009742	HP515	indica
ERR009743	HP268	indica
ERR009744	HP75	indica
ERR009745	HP374	indica
ERR009746	HP71	indica
ERR009747	HP210	indica
ERR009748	HP361	indica
ERR009749	HP398	temperate_japonica
ERR009750	HP410	indica
ERR009752	HP530	indica
ERR009753	HP234	indica
ERR009754	HP436	temperate_japonica
ERR009755	HP459	indica
ERR009756	HP502	indica
ERR009757	HP396	indica
ERR009758	HP522	indica
ERR009759	HP199	indica
ERR009760	HP281	indica
ERR009761	HP452	indica
ERR009762	HP435	indica
ERR009763	HP603	indica
ERR009764	HP376	temperate_japonica
ERR009765	HP565	indica
ERR009766	HP409	indica
ERR009767	HP428	indica
ERR009768	HP429	indica
ERR009769	HP511	temperate_japonica
ERR009770	HP598	indica
ERR009771	HP291	indica
ERR009772	HP448	indica
ERR009773	HP279	indica
ERR009774	HP299	indica
ERR009775	HP411	indica
ERR009776	HP427	indica
ERR009777	HP521	indica
ERR009778	HP85	temperate_japonica
ERR009779	HP31	temperate_japonica
ERR009780	HP295	indica
ERR009781	HP62	temperate_japonica
ERR009782	HP196	indica
ERR009783	HP404	temperate_japonica
ERR009784	HP447	indica
ERR009785	HP298	indica
ERR009786	HP605	temperate_japonica
ERR009787	HP550	indica
ERR009788	HP360	indica
ERR009789	HP306	indica
ERR009790	HP252	indica
ERR009791	HP534	indica
ERR009792	HP468	temperate_japonica
ERR009793	HP477	indica
ERR009794	HP188	indica
ERR009795	HP302	indica
ERR009796	HP471	indica
ERR009797	HP514	indica
ERR009798	HP20	temperate_japonica
ERR009799	HP251	indica
ERR009800	HP424	indica
ERR009801	HP82	temperate_japonica
ERR009802	HP359	indica
ERR009803	HP209	indica
ERR009804	HP285	indica
ERR009805	HP57	temperate_japonica
ERR009806	HP405	indica
ERR009807	HP509	indica
ERR009808	HP88	temperate_japonica
ERR009809	HP215	indica
ERR009810	HP195	indica
ERR009811	HP304	indica
ERR009812	HP357	indica
ERR009813	HP32	temperate_japonica
ERR009814	HP418	indica
ERR009816	HP202	indica
ERR009817	HP269	indica
ERR009818	HP262	indica
ERR009819	HP416	indica
ERR009820	HP507	indica
ERR009821	HP422	indica
ERR009822	HP441	indica
ERR009823	HP81	temperate_japonica
ERR009824	HP474	indica
ERR009825	HP451	indica
ERR009826	HP373	indica
ERR009827	HP186	indica
ERR009828	HP430	indica
ERR009829	HP185	indica
ERR009830	HP260	indica
ERR009831	HP287	indica
ERR009832	HP478	indica
ERR009833	HP419	indica
ERR009834	HP503	indica
ERR009835	HP421	temperate_japonica
ERR009836	HP330	temperate_japonica
ERR009837	HP245	indica
ERR009838	HP387	indica
ERR009839	HP61	indica
ERR009840	HP606	indica
ERR009841	HP280	temperate_japonica
ERR009842	HP483	indica
ERR009843	HP476	indica
ERR009844	HP250	indica
ERR009845	HP249	indica
ERR009846	HP271	temperate_japonica
ERR009847	HP351	indica
ERR009848	HP529	indica
ERR009849	HP505	indica
ERR009850	HP313	indica
ERR009851	HP237	indica
ERR009852	HP490	indica
ERR009853	HP229	indica
ERR009854	HP412	indica
ERR009855	HP320	indica
ERR009856	HP368	indica
ERR009857	HP261	indica
ERR009858	HP256	temperate_japonica
ERR009859	HP553	indica
ERR009860	HP84	temperate_japonica
ERR009861	HP375	temperate_japonica
ERR009862	HP72	temperate_japonica
ERR009863	HP218	indica
ERR009864	HP493	indica
ERR009865	HP190	indica
ERR009866	HP224	indica
ERR009867	HP50	temperate_japonica
ERR009868	HP439	temperate_japonica
ERR009869	HP561	indica
ERR009870	HP70	temperate_japonica
ERR009871	HP323	indica
ERR009872	HP527	indica
ERR009873	HP243	indica
ERR009874	HP221	indica
ERR009875	HP67	temperate_japonica
ERR009876	HP593	indica
ERR009877	HP324	indica
ERR009878	HP574	temperate_japonica
ERR009879	HP213	indica
ERR009880	HP318	indica
ERR009881	HP43	temperate_japonica
ERR009882	HP46	temperate_japonica
ERR009883	HP462	temperate_japonica
ERR009884	HP492	indica
ERR009885	HP394	indica
ERR009886	HP539	indica
ERR009887	HP289	indica
ERR009888	HP549	indica
ERR009889	HP15	temperate_japonica
ERR009890	HP335	indica
ERR009891	HP358	temperate_japonica
ERR009892	HP392	indica
ERR009893	HP609	indica
ERR009894	HP352	indica
ERR009895	HP547	indica
ERR009896	HP282	temperate_japonica
ERR009897	HP40	temperate_japonica
ERR009898	HP551	indica
ERR009899	HP212	indica
ERR009900	HP450	indica
ERR009901	HP34	temperate_japonica
ERR009902	HP528	indica
ERR009903	HP200	indica
ERR009904	HP276	indica
ERR009905	HP349	indica
ERR009906	HP339	indica
ERR009907	HP414	indica
ERR009908	HP54	temperate_japonica
ERR009909	HP264	indica
ERR009910	HP231	indica
ERR009911	HP303	indica
ERR009912	HP572	indica
ERR009913	HP354	indica
ERR009914	HP417	indica
ERR009915	HP604	indica
ERR009916	HP426	temperate_japonica
ERR009917	HP378	temperate_japonica
ERR009918	HP513	indica
ERR009919	HP566	indica
ERR009920	HP247	indica
ERR009921	HP244	indica
ERR009922	HP545	indica
ERR009923	HP366	indica
ERR009924	HP484	indica
ERR009925	HP183	indica
ERR009926	HP228	indica
ERR009927	HP526	indica
ERR009928	HP590	indica
ERR009929	HP232	indica
ERR009930	HP596	temperate_japonica
ERR009931	HP73	temperate_japonica
ERR009932	HP496	indica
ERR009933	HP570	indica
ERR009934	HP265	indica
ERR009935	HP403	temperate_japonica
ERR009936	HP491	indica
ERR009937	HP23	temperate_japonica
ERR009938	HP544	indica
ERR009939	HP226	indica
ERR009940	HP460	indica
ERR009941	HP192	indica
ERR009942	HP356	indica
ERR009943	HP480	indica
ERR009944	HP350	indica
ERR009945	HP301	indica
ERR009946	HP307	indica
ERR009947	HP239	indica
ERR036608	GP3	indica
ERR036609	GP4	indica
ERR036610	GP5	tropical_japonica
ERR036611	GP7	tropical_japonica
ERR036612	GP8	aus
ERR036613	GP9	indica
ERR036614	GP10	indica
ERR036615	GP11	indica
ERR036616	GP12	indica
ERR036617	GP13	indica
ERR036618	GP14	indica
ERR036619	GP15	indica
ERR036620	GP16	indica
ERR036621	GP17	indica
ERR036622	GP18	indica
ERR036623	GP19	indica
ERR036624	GP20	indica
ERR036625	GP21	indica
ERR036626	GP22	indica
ERR036627	GP23	indica
ERR036628	GP24	indica
ERR036629	GP25	indica
ERR036631	GP27	indica
ERR036632	GP28	indica
ERR036633	GP29	indica
ERR036634	GP30	indica
ERR036635	GP31	indica
ERR036636	GP32	indica
ERR036637	GP33	indica
ERR036638	GP34	aus
ERR036639	GP35	indica
ERR036640	GP36	aus
ERR036641	GP37	indica
ERR036642	GP38	aus
ERR036643	GP39	tropical_japonica
ERR036644	GP40	indica
ERR036645	GP41	indica
ERR036646	GP42	indica
ERR036647	GP43	indica
ERR036649	GP45	indica
ERR036650	GP46	indica
ERR036651	GP47	aus
ERR036652	GP48	indica
ERR036653	GP49	indica
ERR036654	GP50	indica
ERR036655	GP51	indica
ERR036656	GP52	indica
ERR036657	GP53	indica
ERR036658	GP54	indica
ERR036659	GP55	tropical_japonica
ERR036661	GP57	aus
ERR036662	GP58	indica
ERR036663	GP59	temperate_japonica
ERR036664	GP60	indica
ERR036665	GP61	aus
ERR036666	GP62	aus
ERR036667	GP63	aus
ERR036668	GP64	indica
ERR036669	GP65	indica
ERR036670	GP66	indica
ERR036671	GP67	aus
ERR036672	GP68	indica
ERR036673	GP69	indica
ERR036674	GP70	indica
ERR036675	GP71	indica
ERR036676	GP72	indica
ERR036677	GP73	indica
ERR036679	GP75	aus
ERR036680	GP76	indica
ERR036681	GP77	tropical_japonica
ERR036682	GP78	indica
ERR036683	GP79	indica
ERR036684	GP80	indica
ERR036685	GP81	indica
ERR036686	GP82	indica
ERR036687	GP83	indica
ERR036688	GP84	indica
ERR036689	GP85	indica
ERR036690	GP86	tropical_japonica
ERR036691	GP87	indica
ERR036692	GP88	temperate_japonica
ERR036693	GP89	aus
ERR036694	GP90	indica
ERR036695	GP91	indica
ERR036696	GP92	indica
ERR036697	GP93	indica
ERR036698	GP94	indica
ERR036699	GP95	indica
ERR036700	GP96	indica
ERR036701	GP97	indica
ERR036702	GP98	indica
ERR036703	GP99	indica
ERR036704	GP100	indica
ERR036705	GP101	indica
ERR036706	GP102	indica
ERR036707	GP103	indica
ERR036708	GP104	aus
ERR036709	GP105	indica
ERR036710	GP106	indica
ERR036711	GP107	indica
ERR036712	GP108	indica
ERR036713	GP109	aus
ERR036714	GP110	aus
ERR036715	GP111	indica
ERR036716	GP112	tropical_japonica
ERR036717	GP115	indica
ERR036718	GP116	indica
ERR036719	GP117	tropical_japonica
ERR036720	GP118	indica
ERR036721	GP119	indica
ERR036722	GP120	indica
ERR036723	GP121	indica
ERR036724	GP122	indica
ERR036725	GP123	indica
ERR036726	GP124	aus
ERR036727	GP125	indica
ERR036728	GP126	temperate_japonica
ERR036729	GP127	indica
ERR036730	GP128	indica
ERR036731	GP129	indica
ERR036732	GP130	indica
ERR036733	GP131	indica
ERR036734	GP132	indica
ERR036735	GP134	indica
ERR036736	GP135	indica
ERR036737	GP136	indica
ERR036738	GP137	indica
ERR036739	GP138	indica
ERR036740	GP139	indica
ERR036741	GP140	indica
ERR036743	GP142	indica
ERR036744	GP143	indica
ERR036745	GP144	indica
ERR036746	GP497	temperate_japonica
ERR036747	GP498	temperate_japonica
ERR036748	GP499	temperate_japonica
ERR036749	GP500	temperate_japonica
ERR036750	GP501	temperate_japonica
ERR036751	GP502	temperate_japonica
ERR036752	GP503	tropical_japonica
ERR036753	GP504	temperate_japonica
ERR036754	GP505	temperate_japonica
ERR036755	GP506	temperate_japonica
ERR036756	GP507	temperate_japonica
ERR036757	GP508	temperate_japonica
ERR036758	GP509	temperate_japonica
ERR036759	GP510	temperate_japonica
ERR036760	GP511	temperate_japonica
ERR036761	GP512	aus
ERR036762	GP514	tropical_japonica
ERR036763	GP515	tropical_japonica
ERR036764	GP516	tropical_japonica
ERR036765	GP517	tropical_japonica
ERR036766	GP518	tropical_japonica
ERR036767	GP519	temperate_japonica
ERR036768	GP520	temperate_japonica
ERR036769	GP521	tropical_japonica
ERR036770	GP522	tropical_japonica
ERR036771	GP523	temperate_japonica
ERR036773	GP525	temperate_japonica
ERR036774	GP526	indica
ERR036775	GP527	temperate_japonica
ERR036776	GP528	temperate_japonica
ERR036777	GP529	temperate_japonica
ERR036778	GP530	aus
ERR036779	GP531	aus
ERR036780	GP532	tropical_japonica
ERR036781	GP533	aus
ERR036782	GP534	tropical_japonica
ERR036783	GP535	tropical_japonica
ERR036784	GP536	tropical_japonica
ERR036785	GP537	tropical_japonica
ERR036786	GP538	aus
ERR036787	GP539	aus
ERR036788	GP540	aus
ERR036789	GP541	tropical_japonica
ERR036790	GP542	aus
ERR036792	GP544	tropical_japonica
ERR036793	GP545	temperate_japonica
ERR036794	GP546	temperate_japonica
ERR036795	GP547	temperate_japonica
ERR036796	GP548	temperate_japonica
ERR036797	GP549	temperate_japonica
ERR036798	GP550	temperate_japonica
ERR036799	GP551	temperate_japonica
ERR036800	GP552	temperate_japonica
ERR036801	GP553	indica
ERR036802	GP554	temperate_japonica
ERR036803	GP555	temperate_japonica
ERR036804	GP556	temperate_japonica
ERR036805	GP557	temperate_japonica
ERR036806	GP558	temperate_japonica
ERR036807	GP559	temperate_japonica
ERR036808	GP560	temperate_japonica
ERR036809	GP561	temperate_japonica
ERR036811	GP563	temperate_japonica
ERR036812	GP564	temperate_japonica
ERR036813	GP565	temperate_japonica
ERR036814	GP566	temperate_japonica
ERR036815	GP567	temperate_japonica
ERR036816	GP568	temperate_japonica
ERR036817	GP569	temperate_japonica
ERR036818	GP570	temperate_japonica
ERR036819	GP571	temperate_japonica
ERR036820	GP572	indica
ERR036821	GP573	indica
ERR036822	GP574	indica
ERR036823	GP575	temperate_japonica
ERR036824	GP576	aus
ERR036825	GP578	tropical_japonica
ERR036826	GP579	temperate_japonica
ERR036827	GP580	temperate_japonica
ERR036828	GP581	temperate_japonica
ERR036829	GP582	temperate_japonica
ERR036830	GP583	temperate_japonica
ERR036831	GP584	temperate_japonica
ERR036832	GP585	temperate_japonica
ERR036833	GP587	indica
ERR036834	GP588	temperate_japonica
ERR036835	GP589	indica
ERR036836	GP590	temperate_japonica
ERR036837	GP591	temperate_japonica
ERR036838	GP592	temperate_japonica
ERR036839	GP593	indica
ERR036840	GP594	temperate_japonica
ERR036841	GP595	temperate_japonica
ERR036842	GP596	temperate_japonica
ERR036843	GP597	temperate_japonica
ERR036844	GP598	temperate_japonica
ERR036845	GP599	temperate_japonica
ERR036846	GP601	temperate_japonica
ERR036847	GP602	temperate_japonica
ERR036848	GP603	temperate_japonica
ERR036849	GP605	temperate_japonica
ERR036850	GP606	temperate_japonica
ERR036851	GP607	temperate_japonica
ERR036852	GP608	temperate_japonica
ERR036853	GP609	temperate_japonica
ERR036854	GP610	temperate_japonica
ERR036855	GP611	tropical_japonica
ERR036856	GP612	temperate_japonica
ERR036858	GP614	temperate_japonica
ERR036862	GP619	temperate_japonica
ERR036863	GP620	temperate_japonica
ERR036864	GP621	temperate_japonica
ERR036865	GP622	indica
ERR036866	GP623	temperate_japonica
ERR036867	GP624	indica
ERR036868	GP625	aus
ERR036869	GP626	tropical_japonica
ERR036871	GP628	indica
ERR036872	GP629	tropical_japonica
ERR036873	GP630	temperate_japonica
ERR036874	GP631	indica
ERR036875	GP632	temperate_japonica
ERR036876	GP633	indica
ERR036877	GP634	temperate_japonica
ERR036879	GP636	temperate_japonica
ERR036881	GP638	temperate_japonica
ERR036882	GP639	indica
ERR036883	GP640	tropical_japonica
ERR036884	GP641	tropical_japonica
ERR036885	GP642	tropical_japonica
ERR036886	GP643	tropical_japonica
ERR036887	GP644	tropical_japonica
ERR036889	GP646	temperate_japonica
ERR036890	GP647	tropical_japonica
ERR036891	GP648	temperate_japonica
ERR036892	GP649	temperate_japonica
ERR036893	GP650	temperate_japonica
ERR036894	GP651	temperate_japonica
ERR036895	GP652	indica
ERR036896	GP653	temperate_japonica
ERR036897	GP654	temperate_japonica
ERR036898	GP655	temperate_japonica
ERR036899	GP656	temperate_japonica
ERR036900	GP657	temperate_japonica
ERR036902	GP659	tropical_japonica
ERR036903	GP660	temperate_japonica
ERR036904	GP661	temperate_japonica
ERR036905	GP662	temperate_japonica
ERR036906	GP663	temperate_japonica
ERR036907	GP664	temperate_japonica
ERR036908	GP665	temperate_japonica
ERR036909	GP666	temperate_japonica
ERR036910	GP667	temperate_japonica
ERR036911	GP668	temperate_japonica
ERR036912	GP669	temperate_japonica
ERR036913	GP670	temperate_japonica
ERR036914	GP671	temperate_japonica
ERR036915	GP672	temperate_japonica
ERR036916	GP673	temperate_japonica
ERR036917	GP674	temperate_japonica
ERR036918	GP675	temperate_japonica
ERR036919	GP676	indica
ERR036920	GP677	temperate_japonica
ERR036921	GP678	temperate_japonica
ERR036922	GP679	tropical_japonica
ERR036923	GP680	temperate_japonica
ERR036925	GP682	temperate_japonica
ERR036926	GP683	tropical_japonica
ERR036927	GP684	tropical_japonica
ERR036928	GP685	temperate_japonica
ERR036929	GP686	tropical_japonica
ERR036931	GP688	tropical_japonica
ERR036933	GP690	tropical_japonica
ERR036934	GP691	temperate_japonica
ERR036935	GP692	temperate_japonica
ERR037110	HP24	temperate_japonica
ERR037111	HP29	temperate_japonica
ERR037112	HP35	temperate_japonica
ERR037113	HP38	temperate_japonica
ERR037114	HP39	temperate_japonica
ERR037116	HP49	temperate_japonica
ERR037117	HP58	temperate_japonica
ERR037118	HP83	temperate_japonica
ERR037119	HP89	temperate_japonica
ERR037120	HP90	temperate_japonica
ERR037121	HP91	temperate_japonica
ERR037122	HP92	temperate_japonica
ERR037123	HP93	temperate_japonica
ERR037124	HP94	temperate_japonica
ERR037125	HP95	temperate_japonica
ERR037126	HP96	temperate_japonica
ERR037127	HP97	temperate_japonica
ERR037128	HP98	temperate_japonica
ERR037129	HP99	temperate_japonica
ERR037130	HP100	temperate_japonica
ERR037131	HP101	temperate_japonica
ERR037132	HP102	temperate_japonica
ERR037133	HP103	temperate_japonica
ERR037134	HP104	temperate_japonica
ERR037135	HP105	temperate_japonica
ERR037136	HP106	temperate_japonica
ERR037137	HP107	temperate_japonica
ERR037138	HP108	temperate_japonica
ERR037139	HP109	temperate_japonica
ERR037140	HP110	temperate_japonica
ERR037141	HP111	temperate_japonica
ERR037142	HP112	temperate_japonica
ERR037143	HP113	temperate_japonica
ERR037144	HP114	temperate_japonica
ERR037145	HP115	temperate_japonica
ERR037146	HP116	temperate_japonica
ERR037147	HP117	temperate_japonica
ERR037148	HP119	indica
ERR037149	HP120	indica
ERR037150	HP121	indica
ERR037151	HP122	temperate_japonica
ERR037152	HP123	temperate_japonica
ERR037153	HP124	temperate_japonica
ERR037154	HP125	temperate_japonica
ERR037155	HP127	temperate_japonica
ERR037156	HP128	temperate_japonica
ERR037157	HP129	temperate_japonica
ERR037158	HP130	temperate_japonica
ERR037159	HP131	temperate_japonica
ERR037160	HP132	temperate_japonica
ERR037161	HP133	temperate_japonica
ERR037162	HP134	temperate_japonica
ERR037163	HP135	temperate_japonica
ERR037164	HP136	temperate_japonica
ERR037165	HP137	temperate_japonica
ERR037166	HP138	temperate_japonica
ERR037167	HP139	temperate_japonica
ERR037168	HP140	temperate_japonica
ERR037169	HP141	temperate_japonica
ERR037170	HP142	temperate_japonica
ERR037171	HP143	indica
ERR037172	HP144	indica
ERR037173	HP145	temperate_japonica
ERR037174	HP146	temperate_japonica
ERR037175	HP147	temperate_japonica
ERR037176	HP148	temperate_japonica
ERR037177	HP149	indica
ERR037178	HP150	temperate_japonica
ERR037179	HP151	temperate_japonica
ERR037180	HP152	temperate_japonica
ERR037181	HP153	temperate_japonica
ERR037182	HP154	temperate_japonica
ERR037183	HP155	temperate_japonica
ERR037184	HP156	temperate_japonica
ERR037185	HP157	temperate_japonica
ERR037186	HP158	temperate_japonica
ERR037187	HP159	temperate_japonica
ERR037188	HP160	temperate_japonica
ERR037189	HP161	temperate_japonica
ERR037190	HP162	temperate_japonica
ERR037191	HP163	temperate_japonica
ERR037192	HP164	indica
ERR037193	HP165	temperate_japonica
ERR037194	HP166	temperate_japonica
ERR037195	HP167	indica
ERR037196	HP168	temperate_japonica
ERR037197	HP169	temperate_japonica
ERR037198	HP170	temperate_japonica
ERR037199	HP171	temperate_japonica
ERR037200	HP172	temperate_japonica
ERR037201	HP173	temperate_japonica
ERR037202	HP174	indica
ERR037203	HP175	temperate_japonica
ERR037204	HP990	temperate_japonica
ERR037205	HP991	indica
ERR037206	HP992	temperate_japonica
ERR037207	HP993	indica
ERR037208	HP994	indica
ERR037209	HP995	temperate_japonica
ERR068461	GP6	indica
ERR068462	GP113	indica
ERR068463	GP114	indica
ERR068464	GP133	indica
ERR068465	GP260	indica
ERR068467	GP285	aus
ERR068472	GP513	tropical_japonica
ERR068475	GP694	temperate_japonica
ERR068476	GP695	tropical_japonica
ERR068477	GP696	tropical_japonica
ERR068478	GP697	tropical_japonica
ERR068479	GP698	tropical_japonica
ERR068480	GP699	tropical_japonica
ERR068481	GP700	tropical_japonica
ERR068482	GP701	tropical_japonica
ERR068483	GP702	temperate_japonica
ERR068484	GP703	temperate_japonica
ERR068485	GP704	tropical_japonica
ERR068486	GP705	tropical_japonica
ERR068487	GP706	tropical_japonica
ERR068488	GP707	temperate_japonica
ERR068489	GP708	temperate_japonica
ERR068490	GP709	temperate_japonica
ERR068491	GP710	temperate_japonica
ERR068492	GP711	tropical_japonica
ERR068493	GP712	tropical_japonica
ERR068494	GP713	aus
ERR068495	GP714	tropical_japonica
ERR068496	GP715	aus
ERR068497	GP716	indica
ERR068498	GP717	temperate_japonica
ERR068499	GP718	tropical_japonica
ERR068502	GP721	tropical_japonica
ERR068503	GP722	indica
ERR068504	GP723	tropical_japonica
ERR068505	GP724	tropical_japonica
ERR068506	GP725	tropical_japonica
ERR068507	GP726	tropical_japonica
ERR068508	GP727	tropical_japonica
ERR068509	GP728	tropical_japonica
ERR068510	GP729	tropical_japonica
ERR068511	GP730	tropical_japonica
ERR068512	GP731	tropical_japonica
ERR068513	GP732	tropical_japonica
ERR068514	GP733	tropical_japonica
ERR068515	GP734	tropical_japonica
ERR068516	GP735	tropical_japonica
ERR068519	GP738	temperate_japonica
ERR068520	GP739	temperate_japonica
ERR068521	GP740	temperate_japonica
ERR068522	GP741	temperate_japonica
ERR068523	GP742	temperate_japonica
ERR068524	GP743	temperate_japonica
ERR068525	GP744	tropical_japonica
ERR068526	GP745	tropical_japonica
ERR068527	GP746	temperate_japonica
ERR068528	GP747	temperate_japonica
ERR068529	GP748	temperate_japonica
ERR068530	GP749	temperate_japonica
ERR068531	GP750	temperate_japonica
ERR068532	GP751	tropical_japonica
ERR068534	GP753	tropical_japonica
ERR068535	GP754	temperate_japonica
ERR068536	GP755	temperate_japonica
ERR068537	GP756	temperate_japonica
ERR068538	GP758	tropical_japonica
ERR068539	GP759	temperate_japonica
ERR068540	GP760	temperate_japonica
ERR068541	GP761	tropical_japonica
ERR068543	GP764	aus
ERR068544	GP765	temperate_japonica
ERR068545	GP766	temperate_japonica
ERR068546	GP767	indica
ERR068547	GP768	temperate_japonica
ERR068548	GP769	temperate_japonica
ERR068549	GP770	temperate_japonica
ERR068550	GP771	temperate_japonica
ERR068551	GP772	indica
ERR068552	GP773	temperate_japonica
ERR068553	GP774	temperate_japonica
ERR068554	GP775	temperate_japonica
ERR068555	GP776	temperate_japonica
ERR068556	GP777	temperate_japonica
ERR068557	GP779	temperate_japonica
ERR068558	GP780	temperate_japonica
ERR068559	GP782	temperate_japonica
ERR068560	GP783	temperate_japonica
ERR068561	GP784	temperate_japonica
ERR068562	GP785	indica
ERR068563	GP786	temperate_japonica
ERR068564	GP787	temperate_japonica
ERR068565	GP788	temperate_japonica
ERR068566	GP789	temperate_japonica
ERR068567	GP790	temperate_japonica
ERR068568	GP791	temperate_japonica
ERR068569	GP792	temperate_japonica
ERR068570	GP793	temperate_japonica
ERR068571	GP794	temperate_japonica
ERR068572	GP795	temperate_japonica
ERR068573	GP796	temperate_japonica
ERR068574	GP797	temperate_japonica
ERR068575	GP798	temperate_japonica
ERR068576	GP799	temperate_japonica
ERR068577	GP800	temperate_japonica
ERR068578	GP801	temperate_japonica
ERR068579	GP802	temperate_japonica
ERR068580	GP803	temperate_japonica
ERR068581	GP804	temperate_japonica
ERR068582	GP805	temperate_japonica
ERR068583	GP806	temperate_japonica
ERR068584	GP807	temperate_japonica
ERR068585	GP808	temperate_japonica
ERR068586	GP809	temperate_japonica
ERR068587	GP810	temperate_japonica
ERR068588	GP811	temperate_japonica
ERR068589	GP812	temperate_japonica
ERR068590	GP813	temperate_japonica
ERR068591	GP814	temperate_japonica
ERR068592	GP815	indica
ERR068593	W0101	Or-I
ERR068594	W0102	Or-I
ERR068595	W0103	Or-I
ERR068596	W0106	Or-I
ERR068597	W0107	Or-I
ERR068598	W0108	Or-II
ERR068599	W0120	Or-II
ERR068600	W0121	Or-I
ERR068601	W0123	Or-I
ERR068602	W0124	Or-I
ERR068603	W0125	Or-III
ERR068604	W0126	Or-III
ERR068605	W0128	Or-I
ERR068606	W0130	Or-I
ERR068607	W0132	Or-II
ERR068608	W0133	Or-III
ERR068609	W0134	Or-III
ERR068610	W0135	Or-III
ERR068611	W0136	Or-III
ERR068612	W0137	Or-III
ERR068613	W0138	Or-III
ERR068614	W0141	Or-III
ERR068615	W0143	Or-II
ERR068616	W0144	Or-I
ERR068617	W0145	Or-II
ERR068618	W0147	Or-I
ERR068619	W0148	Or-I
ERR068620	W0149	Or-III
ERR068621	W0151	Or-I
ERR068622	W0152	Or-I
ERR068623	W0153	Or-III
ERR068624	W0157	Or-II
ERR068625	W0163	Or-II
ERR068626	W0164	Or-II
ERR068627	W0165	Or-II
ERR068628	W0166	Or-II
ERR068629	W0168	Or-I
ERR068630	W0169	Or-II
ERR068631	W0170	Or-I
ERR068632	W0171	Or-II
ERR068633	W0172	Or-III
ERR068634	W0173	Or-I
ERR068635	W0174	Or-II
ERR068636	W0175	Or-II
ERR068637	W0176	Or-I
ERR068638	W0178	Or-I
ERR068639	W0179	Or-I
ERR068640	W0180	Or-II
ERR068641	W0234	Or-II
ERR068642	W0549	Or-III
ERR068643	W0573	Or-III
ERR068644	W0574	Or-I
ERR068645	W0576	Or-II
ERR068646	W0587	Or-II
ERR068647	W0589	Or-I
ERR068648	W0590	Or-I
ERR068649	W0593	Or-III
ERR068650	W0594	Or-II
ERR068651	W0596	Or-II
ERR068652	W0600	Or-II
ERR068653	W0605	Or-I
ERR068654	W0606	Or-II
ERR068655	W0610	Or-I
ERR068656	W0621	Or-III
ERR068657	W0623	Or-III
ERR068658	W0624	Or-II
ERR068659	W0625	Or-III
ERR068660	W0626	Or-I
ERR068661	W0627	Or-I
ERR068662	W0628	Or-II
ERR068663	W0629	Or-III
ERR068664	W0630	Or-I
ERR068665	W0631	Or-I
ERR068666	W0632	Or-I
ERR068667	W0633	Or-I
ERR068668	W0634	Or-II
ERR068669	W0635	Or-II
ERR068670	W0637	Or-III
ERR068671	W0638	Or-I
ERR068672	W0639	Or-I
ERR068673	W1080	Or-I
ERR068674	W1082	Or-I
ERR068675	W1083	Or-I
ERR068676	W1084	Or-I
ERR068677	W1086	Or-I
ERR068678	W1087	Or-II
ERR068679	W1090	Or-I
ERR068680	W1092	Or-I
ERR068681	W1093	Or-II
ERR068682	W1096	Or-II
ERR068683	W1102	Or-III
ERR068684	W1105	Or-I
ERR068685	W1107	Or-I
ERR068686	W1111	Or-I
ERR068687	W1112	Or-I
ERR068688	W1114	Or-III
ERR068689	W1117	Or-I
ERR068690	W1119	Or-III
ERR068691	W1121	Or-I
ERR068692	W1122	Or-II
ERR068693	W1124	Or-II
ERR068694	W1126	Or-II
ERR068695	W1142	Or-I
ERR068696	W1143	Or-I
ERR068697	W1161	Or-III
ERR068698	W1214	Or-III
ERR068699	W1230	Or-I
ERR068700	W1236	Or-II
ERR068701	W1238	Or-III
ERR068702	W1244	Or-III
ERR068703	W1292	Or-II
ERR068704	W1294	Or-III
ERR068705	W1295	Or-I
ERR068706	W1532	Or-I
ERR068707	W1533	Or-I
ERR068708	W1534	Or-III
ERR068709	W1536	Or-III
ERR068710	W1542	Or-III
ERR068711	W1546	Or-I
ERR068712	W1547	Or-I
ERR068713	W1550	Or-II
ERR068714	W1551	Or-I
ERR068715	W1552	Or-II
ERR068716	W1553	Or-II
ERR068717	W1554	Or-II
ERR068718	W1555	Or-II
ERR068719	W1556	Or-II
ERR068720	W1557	Or-II
ERR068721	W1558	Or-II
ERR068722	W1559	Or-I
ERR068723	W1560	Or-III
ERR068724	W1619	Or-I
ERR068725	W1666	Or-I
ERR068726	W1668	Or-III
ERR068727	W1669	Or-III
ERR068728	W1675	Or-I
ERR068729	W1676	Or-I
ERR068730	W1677	Or-I
ERR068731	W1679	Or-I
ERR068732	W1681	Or-I
ERR068733	W1683	Or-II
ERR068734	W1685	Or-I
ERR068735	W1687	Or-II
ERR068736	W1690	Or-I
ERR068737	W1695	Or-I
ERR068738	W1696	Or-I
ERR068739	W1698	Or-I
ERR068740	W1700	Or-I
ERR068741	W1715	Or-II
ERR068742	W1716	Or-III
ERR068743	W1718	Or-II
ERR068744	W1719	Or-I
ERR068745	W1721	Or-I
ERR068746	W1723	Or-I
ERR068747	W1724	Or-III
ERR068748	W1725	Or-III
ERR068749	W1726	Or-I
ERR068750	W1727	Or-I
ERR068751	W1731	Or-I
ERR068752	W1732	Or-III
ERR068753	W1735	Or-I
ERR068754	W1736	Or-II
ERR068755	W1737	Or-I
ERR068756	W1738	Or-I
ERR068757	W1739	Or-III
ERR068758	W1740	Or-I
ERR068759	W1741	Or-I
ERR068760	W1742	Or-II
ERR068761	W1743	Or-I
ERR068762	W1746	Or-III
ERR068763	W1747	Or-I
ERR068764	W1748	Or-III
ERR068765	W1749	Or-I
ERR068766	W1750	Or-I
ERR068767	W1751	Or-I
ERR068768	W1753	Or-I
ERR068769	W1754	Or-I
ERR068770	W1756	Or-I
ERR068771	W1757	Or-I
ERR068772	W1759	Or-III
ERR068773	W1761	Or-I
ERR068774	W1762	Or-I
ERR068775	W1766	Or-III
ERR068776	W1770	Or-I
ERR068777	W1777	Or-III
ERR068778	W1780	Or-II
ERR068779	W1782	Or-III
ERR068780	W1783	Or-III
ERR068781	W1784	Or-III
ERR068782	W1787	Or-I
ERR068783	W1788	Or-I
ERR068784	W1790	Or-II
ERR068785	W1792	Or-I
ERR068786	W1794	Or-I
ERR068787	W1795	Or-I
ERR068788	W1798	Or-II
ERR068789	W1802	Or-I
ERR068790	W1803	Or-III
ERR068791	W1804	Or-II
ERR068792	W1806	Or-I
ERR068793	W1807	Or-III
ERR068794	W1809	Or-III
ERR068795	W1810	Or-II
ERR068796	W1811	Or-III
ERR068797	W1813	Or-III
ERR068798	W1818	Or-I
ERR068799	W1819	Or-I
ERR068800	W1820	Or-I
ERR068801	W1821	Or-I
ERR068802	W1822	Or-I
ERR068803	W1823	Or-I
ERR068804	W1824	Or-I
ERR068805	W1825	Or-I
ERR068806	W1832	Or-I
ERR068807	W1839	Or-I
ERR068808	W1844	Or-III
ERR068809	W1849	Or-II
ERR068810	W1850	Or-II
ERR068811	W1852	Or-I
ERR068812	W1853	Or-I
ERR068813	W1854	Or-II
ERR068814	W1857	Or-II
ERR068815	W1858	Or-II
ERR068816	W1859	Or-II
ERR068817	W1862	Or-II
ERR068818	W1865	Or-I
ERR068819	W1866	Or-I
ERR068820	W1870	Or-II
ERR068821	W1873	Or-II
ERR068822	W1879	Or-I
ERR068823	W1880	Or-II
ERR068824	W1881	Or-I
ERR068825	W1882	Or-II
ERR068826	W1884	Or-II
ERR068827	W1890	Or-II
ERR068828	W1891	Or-II
ERR068829	W1893	Or-I
ERR068830	W1895	Or-II
ERR068831	W1896	Or-II
ERR068832	W1912	Or-I
ERR068833	W1914	Or-I
ERR068834	W1916	Or-II
ERR068835	W1919	Or-II
ERR068836	W1921	Or-I
ERR068837	W1925	Or-I
ERR068838	W1927	Or-II
ERR068839	W1928	Or-I
ERR068840	W1935	Or-I
ERR068841	W1939	Or-II
ERR068842	W1940	Or-II
ERR068843	W1943	Or-III
ERR068844	W1945	Or-III
ERR068845	W1952	Or-III
ERR068846	W1957	Or-III
ERR068847	W1958	Or-III
ERR068848	W1959	Or-I
ERR068849	W1963	Or-III
ERR068850	W1970	Or-I
ERR068851	W1971	Or-II
ERR068852	W1972	Or-II
ERR068854	W1974	Or-II
ERR068855	W1975	Or-II
ERR068856	W1976	Or-II
ERR068857	W1977	Or-II
ERR068858	W1978	Or-II
ERR068859	W1979	Or-II
ERR068860	W1981	Or-II
ERR068861	W1983	Or-I
ERR068862	W1989	Or-III
ERR068863	W1990	Or-III
ERR068864	W1991	Or-III
ERR068865	W1993	Or-III
ERR068866	W1995	Or-III
ERR068867	W1998	Or-III
ERR068868	W2003	Or-III
ERR068869	W2005	Or-III
ERR068870	W2007	Or-III
ERR068871	W2008	Or-III
ERR068872	W2010	Or-III
ERR068873	W2012	Or-III
ERR068874	W2014	Or-III
ERR068875	W2017	Or-II
ERR068876	W2021	Or-II
ERR068877	W2022	Or-II
ERR068878	W2024	Or-II
ERR068879	W2025	Or-II
ERR068880	W2030	Or-II
ERR068881	W2036	Or-III
ERR068882	W2050	Or-II
ERR068883	W2051	Or-II
ERR068884	W2052	Or-II
ERR068885	W2053	Or-I
ERR068886	W2055	Or-II
ERR068887	W2056	Or-II
ERR068888	W2057	Or-III
ERR068889	W2060	Or-I
ERR068890	W2061	Or-I
ERR068891	W2063	Or-I
ERR068892	W2064	Or-I
ERR068893	W2066	Or-III
ERR068894	W2078	Or-III
ERR068895	W2099	Or-III
ERR068896	W2108	Or-III
ERR068897	W2193	Or-I
ERR068898	W2197	Or-II
ERR068899	W2198	Or-III
ERR068900	W2263	Or-I
ERR068901	W2264	Or-II
ERR068902	W2265	Or-I
ERR068903	W2266	Or-II
ERR068904	W2267	Or-III
ERR068905	W2268	Or-I
ERR068906	W2269	Or-I
ERR068907	W2271	Or-I
ERR068908	W2272	Or-II
ERR068909	W2275	Or-I
ERR068910	W2276	Or-II
ERR068911	W2277	Or-I
ERR068912	W2278	Or-I
ERR068913	W2282	Or-II
ERR068914	W2283	Or-II
ERR068915	W2284	Or-II
ERR068916	W2288	Or-II
ERR068917	W2296	Or-I
ERR068918	W2298	Or-I
ERR068919	W2299	Or-I
ERR068920	W2301	Or-I
ERR068921	W2302	Or-I
ERR068922	W2303	Or-I
ERR068923	W2304	Or-I
ERR068924	W2305	Or-I
ERR068925	W2306	Or-I
ERR068926	W2307	Or-I
ERR068927	W2308	Or-II
ERR068928	W2310	Or-II
ERR068929	W2311	Or-II
ERR068930	W2316	Or-I
ERR068931	W2318	Or-II
ERR068932	W2319	Or-I
ERR068933	W2320	Or-II
ERR068934	W2321	Or-II
ERR068935	W2322	Or-II
ERR068936	W2327	Or-II
ERR068937	W2331	Or-I
ERR068938	W2332	Or-I
ERR068939	W3000	Or-III
ERR068940	W3001	Or-III
ERR068941	W3002	Or-III
ERR068942	W3003	Or-II
ERR068943	W3004	Or-III
ERR068944	W3005	Or-III
ERR068945	W3006	Or-III
ERR068946	W3007	Or-III
ERR068947	W3008	Or-III
ERR068948	W3009	Or-III
ERR068949	W3010	Or-III
ERR068950	W3011	Or-III
ERR068951	W3012	Or-III
ERR068952	W3013	Or-III
ERR068953	W3014	Or-III
ERR068954	W3015	Or-III
ERR068955	W3016	Or-III
ERR068956	W3017	Or-III
ERR068957	W3018	Or-III
ERR068958	W3019	Or-III
ERR068959	W3020	Or-III
ERR068960	W3021	Or-III
ERR068961	W3022	Or-III
ERR068962	W3023	Or-III
ERR068963	W3024	Or-III
ERR068964	W3025	Or-III
ERR068965	W3026	Or-III
ERR068966	W3027	Or-III
ERR068967	W3028	Or-III
ERR068968	W3029	Or-III
ERR068969	W3030	Or-III
ERR068970	W3031	Or-III
ERR068971	W3032	Or-III
ERR068972	W3033	Or-III
ERR068973	W3034	Or-III
ERR068974	W3035	Or-III
ERR068975	W3036	Or-III
ERR068976	W3037	Or-III
ERR068977	W3038	Or-III
ERR068978	W3039	Or-III
ERR068979	W3040	Or-III
ERR068980	W3041	Or-III
ERR068981	W3042	Or-III
ERR068982	W3043	Or-III
ERR068983	W3044	Or-III
ERR068984	W3045	Or-III
ERR068985	W3046	Or-III
ERR068986	W3047	Or-III
ERR068987	W3048	Or-III
ERR068988	W3049	Or-III
ERR068989	W3050	Or-III
ERR068990	W3051	Or-III
ERR068991	W3052	Or-III
ERR068992	W3053	Or-III
ERR068993	W3054	Or-III
ERR068994	W3055	Or-III
ERR068995	W3056	Or-III
ERR068996	W3057	Or-III
ERR068997	W3058	Or-III
ERR068998	W3059	Or-III
ERR068999	W3060	Or-III
ERR069000	W3061	Or-III
ERR069001	W3062	Or-III
ERR069002	W3063	Or-III
ERR069003	W3064	Or-III
ERR069004	W3065	Or-III
ERR069005	W3066	Or-III
ERR069006	W3067	Or-II
ERR069007	W3068	Or-II
ERR069008	W3069	Or-III
ERR069009	W3070	Or-III
ERR069010	W3071	Or-III
ERR069011	W3072	Or-II
ERR069012	W3073	Or-III
ERR069013	W3074	Or-III
ERR069014	W3075	Or-III
ERR069015	W3076	Or-III
ERR069016	W3077	Or-III
ERR069017	W3078	Or-III
ERR069018	W3079	Or-III
ERR069019	W3080	Or-III
ERR069020	W3081	Or-III
ERR069021	W3082	Or-III
ERR069022	W3083	Or-III
ERR069023	W3084	Or-II
ERR069024	W3085	Or-III
ERR069025	W3086	Or-III
ERR069026	W3087	Or-III
ERR069027	W3088	Or-III
ERR069028	W3089	Or-II
ERR069029	W3090	Or-II
ERR069030	W3091	Or-II
ERR069031	W3092	Or-III
ERR069032	W3093	Or-III
ERR069033	W3094	Or-III
ERR069034	W3095	Or-III
ERR069035	W3096	Or-III
ERR069036	W3097	Or-II
ERR069037	W3098	Or-II
