# Supplementary material for: Multiple Origin but Single Domestication Led to Oryza sativa
Source: G3 (Bethesda). 2018 Jan 3;8(3):797–803. doi: 10.1534/g3.117.300334 (PMC5844301; doi:10.1534/g3.117.300334)
Supplement: Supplementary file 8 [file 797TableS2.xlsx]

## Sheet: Sheet1
	Number of windows analyzed (Proportion)
Window size	aus	indica	japonica	Or-II
20 kbp	16261 (0.90)	16261 (0.90)	16709 (0.90)	16762 (0.90)
100 kbp	3490 (0.94)	3486 (0.94)	3527 (0.95)	3535 (0.95)
500 kbp	719 (0.99)	720 (0.99)	721 (0.99)	722 (0.99)
1000 kbp	353 (0.99)	354 (0.99)	354 (0.99)	354 (0.99)
