# Supplementary material for: Multiple Origin but Single Domestication Led to Oryza sativa
Source: G3 (Bethesda). 2018 Jan 3;8(3):797–803. doi: 10.1534/g3.117.300334 (PMC5844301; doi:10.1534/g3.117.300334)
Supplement: Supplementary file 9 [file 797TableS3.xlsx]

## Sheet: Sheet1
	Threshold percentile
Window size	aus	indica	japonica
20 kbp	97.5	97.3	66.3
100 kbp	96.5	97.5	57.2
500 kbp	92.1	97.6	45.7
1000 kbp	87.2	98	36.4
