# Supplementary material for: Multiple Origin but Single Domestication Led to Oryza sativa
Source: G3 (Bethesda). 2018 Jan 3;8(3):797–803. doi: 10.1534/g3.117.300334 (PMC5844301; doi:10.1534/g3.117.300334)
Supplement: Supplementary file 10 [file 797TableS4.xlsx]

## Sheet: Sheet1
		Or-II		aus			indica			japonica			Known domestication gene (Mbp)
Chr	WinCenter	nSites	thetaP	nSites	thetaP	πw/πd	nSites	thetaP	πw/πd	nSites	thetaP	πw/πd
20 kbp window
1	1190000	0.76	0.00318	0.95	0.000149	21.35	0.96	0.0002	15.9	0.97	0.000161	19.77
1	8290000	0.92	0.00172	0.95	0.000126	13.62	0.95	9.25e-05	18.58	0.96	4.54e-05	37.86
1	8390000	0.86	0.00161	0.89	0.000114	14.07	0.89	4.79e-05	33.53	0.91	8.36e-05	19.23
2	1730000	0.83	0.00158	0.95	8.36e-05	18.87	0.9	5.67e-05	27.81	0.91	3.17e-05	49.68
2	1850000	0.57	0.000687	0.6	4.87e-05	14.09	0.56	2.8e-05	24.53	0.6	1.31e-06	523.62
2	1870000	0.95	0.00157	0.98	9.23e-05	17.04	0.96	0.000112	14	0.97	3.82e-05	41.16
2	1910000	0.8	0.00101	0.88	5.1e-05	19.76	0.82	6.32e-05	15.93	0.86	8.87e-06	113.53
2	11590000	0.96	0.00224	0.93	0.000138	16.16	0.95	5.52e-05	40.56	0.99	7.96e-05	28.12
2	11670000	0.69	0.00242	0.7	8.09e-05	29.91	0.7	5.77e-05	41.93	0.82	2.31e-05	104.63
3	26050000	0.78	0.00236	0.87	3.68e-05	64.14	0.86	0.000126	18.78	0.87	9.1e-05	25.95
3	26070000	0.78	0.00104	0.92	1.71e-05	60.72	0.88	3.34e-05	31.1	0.9	3.93e-05	26.45
3	26150000	0.49	0.0026	0.78	4.98e-05	52.33	0.74	4.11e-05	63.35	0.87	3.76e-05	69.18
3	26170000	0.83	0.00282	0.91	7.27e-05	38.81	0.91	0.000193	14.6	0.92	6.49e-05	43.46
3	26190000	0.96	0.00131	0.97	3.89e-05	33.64	0.98	4e-05	32.77	0.99	2.69e-05	48.64
3	26210000	0.88	0.00117	0.94	1.71e-05	68.07	0.87	3.84e-05	30.39	0.91	4.79e-05	24.33
3	26230000	0.82	0.00221	0.94	2.02e-05	109.23	0.9	0.000109	20.19	0.91	9.58e-05	23.02
4	25850000	0.91	0.00104	0.94	4.77e-05	21.85	0.91	7.73e-05	13.46	0.96	3.18e-05	32.7
4	25890000	0.94	0.00237	0.97	0.000154	15.36	0.95	0.00013	18.26	0.98	7.71e-05	30.74
4	25950000	0.93	0.00218	0.96	6.51e-05	33.47	0.96	0.000163	13.39	0.97	0.000138	15.79	LABA1 (25.9)
4	26010000	0.64	0.00142	0.69	0.000108	13.16	0.67	9.62e-05	14.79	0.68	5.83e-05	24.39
4	26090000	0.9	0.00146	0.95	4.38e-05	33.25	0.92	0.000113	12.86	0.96	7.16e-05	20.31
4	33470000	0.93	0.00121	0.94	7.71e-05	15.72	0.95	8.52e-05	14.22	0.96	1.34e-05	90.12
4	34230000	0.88	0.00153	0.91	0.000102	15.03	0.89	3.8e-06	403.51	0.92	6.03e-05	25.43	sh4 (34.2)
4	34250000	0.72	0.000637	0.73	4.31e-05	14.76	0.71	2.77e-05	23.02	0.75	1.27e-06	500.81
5	24310000	0.93	0.00205	0.95	0.00016	12.84	0.94	0.000115	17.83	0.97	4.36e-05	47.08
6	5470000	0.97	0.00137	0.98	0.000108	12.71	0.98	0.00011	12.45	0.99	3.56e-05	38.49
7	2730000	0.89	0.00204	0.95	0.000106	19.33	0.94	6.76e-05	30.21	0.96	0.000148	13.79
7	2750000	0.88	0.00185	0.97	5.77e-05	32.11	0.93	2.19e-05	84.8	0.95	4.55e-05	40.72
7	2830000	0.87	0.00164	0.88	7.1e-05	23.17	0.87	0.00011	14.98	0.93	5.38e-05	30.59	PROG1 (2.8)
7	4150000	0.74	0.00331	0.89	0.000148	22.35	0.78	6.01e-05	55.16	0.84	9.51e-05	34.84
8	23810000	0.88	0.00185	0.96	7.54e-05	24.59	0.92	8.31e-05	22.32	0.97	6.63e-05	27.95
8	23830000	0.9	0.00147	0.96	5.27e-05	27.94	0.93	5.86e-05	25.11	0.94	1.21e-05	122.05
8	23850000	0.87	0.00241	0.95	0.000116	20.85	0.94	6.83e-05	35.28	0.96	3.2e-05	75.38
8	23870000	0.76	0.00411	0.95	0.000227	18.11	0.89	0.000177	23.25	0.93	8.04e-05	51.17
10	21350000	0.91	0.000944	0.91	6.31e-05	14.95	0.88	2.54e-05	37.11	0.92	3.25e-05	29.06
12	24630000	0.88	0.00245	0.96	0.000184	13.27	0.92	9.06e-05	27.01	0.97	3.12e-05	78.38
12	24950000	0.87	0.00177	0.92	5.74e-05	30.88	0.9	1.81e-05	97.79	0.94	0.000133	13.37
12	25370000	0.39	0.00273	0.3	0.000204	13.41	0.52	0.000117	23.37	0.53	8.26e-05	33.08
12	25390000	0.44	0.0032	0.27	0.000177	18.05	0.59	5.56e-05	57.5	0.62	0.000149	21.46
100 kbp window
1	8350000	0.86	0.00163	0.86	0.000211	7.71	0.89	5.47e-05	29.72	0.92	5.88e-05	27.67
3	26150000	0.61	0.00238	0.82	0.000108	22.05	0.78	0.000191	12.43	0.82	7e-05	33.98
4	25850000	0.83	0.00157	0.92	0.000116	13.48	0.91	0.000144	10.84	0.93	5.16e-05	30.33	LABA1 (25.9)
4	34150000	0.7	0.00132	0.85	0.000122	10.85	0.78	9.67e-05	13.66	0.82	0.000131	10.07
4	34250000	0.82	0.00123	0.85	0.00017	7.22	0.82	7.51e-05	16.31	0.87	6.98e-05	17.56	sh4 (34.2)
7	4050000	0.89	0.00162	0.93	0.000203	7.95	0.92	8.5e-05	19.01	0.95	0.000109	14.8
7	28350000	0.89	0.00139	0.94	0.000138	10.05	0.9	0.000154	8.98	0.94	0.000184	7.56
8	23850000	0.86	0.00241	0.96	0.00016	15.03	0.92	9.06e-05	26.57	0.95	4.54e-05	53.08
11	1450000	0.68	0.00286	0.89	0.000277	10.32	0.89	0.000208	13.71	0.95	0.000112	25.57
12	24950000	0.8	0.00207	0.88	0.000132	15.65	0.84	0.000221	9.35	0.89	0.000234	8.84
500 kbp window
4	34250000	0.86	0.00138	0.91	0.000239	5.78	0.858594	0.000169	8.2	0.91	0.000206	6.7	sh4 (34.2)
7	4250000	0.77	0.00186	0.92	0.000328	5.66	0.81397	0.000405	4.58	0.93	0.00017	10.92
8	23750000	0.78	0.00203	0.85	0.000428	4.75	0.83221	0.000233	8.71	0.9	8.01e-05	25.35
10	17750000	0.83	0.0018	0.81	0.000375	4.81	0.792788	0.000329	5.49	0.92	0.000359	5.02
1000 kbp window
2	12500000	0.83	0.00213	0.79	0.000579	3.68	0.77	0.000601	3.55	0.948662	0.000101	21.16
8	23500000	0.75	0.00204	0.79	0.000485	4.21	0.77	0.00037	5.52	0.876786	7.02e-05	29.07
WinCenter: Genomic coordinate position for the center of a sliding window; nSites: number of sites that were analyzed; thetaP: theta pi;
